# Supplementary material for: Research and application of a new method for adjusting the vehicle body height
Source: PLoS One. 2022 Oct 19;17(10):e0274108. doi: 10.1371/journal.pone.0274108 (PMC9581436; doi:10.1371/journal.pone.0274108)
Supplement: S1 File — (ZIP) [file pone.0274108.s001.zip]

Archive with 36 entries (35 files):
- Supporting Information files/
- Supporting Information files/Fig 10. Vehicle bodyí»s mean position with different speeds and beta . (A) Vehicle body raises.fig
- Supporting Information files/Fig 10. Vehicle bodyí»s mean position with different speeds and beta . (B) Vehicle body drops..fig
- Supporting Information files/Fig 11. Vehicle bodyí»s mean position with different speeds and road levels. (A) Vehicle body raises.fig
- Supporting Information files/Fig 11. Vehicle bodyí»s mean position with different speeds and road levels. (B) Vehicle body drops..fig
- Supporting Information files/Fig 12. Vehicle bodyí»s mean position with different  and roads. (B) Vehicle body drops..fig
- Supporting Information files/Fig 12. Vehicle bodyí»s mean position with different beta and roads. (A) Vehicle body raises.fig
- Supporting Information files/Fig 14. Median model to high mode under the sinusoidal road (f=5Hz).fig
- Supporting Information files/Fig 14. Median model to high mode under the sinusoidal road(f=2Hz).fig
- Supporting Information files/Fig 14. Median model to high mode under the sinusoidal road.(f=10 Hz).fig
- Supporting Information files/Fig 15. Median model to low mode under the sinusoidal road. (f=10 Hz).fig
- Supporting Information files/Fig 15. Median model to low mode under the sinusoidal road.(f=2 Hz).fig
- Supporting Information files/Fig 15. Median model to low mode under the sinusoidal road.(f=5 Hz).fig
- Supporting Information files/Fig 16. Damping coefficient of the damping-adjustable damper from median to high mode. (A) f=5 Hz..fig
- Supporting Information files/Fig 16. Damping coefficient of the damping-adjustable damper from median to high mode. (B) f=10 Hz..fig
- Supporting Information files/Fig 17. Maximum damping force required for shifting the vehicle body at different road excitation frequencies. (A) Vehicle body raise.fig
- Supporting Information files/Fig 17. Maximum damping force required for shifting the vehicle body at different road excitation frequencies. (B) Vehicle body drops..fig
- Supporting Information files/Fig 18. Median model to high mode under the random road. (20).fig
- Supporting Information files/Fig 18. Median model to high mode under the random road. (30).fig
- Supporting Information files/Fig 18. Median model to high mode under the random road. (40).fig
- Supporting Information files/Fig 19. Median model to low mode under the random road. (20).fig
- Supporting Information files/Fig 19. Median model to low mode under the random road. (30).fig
- Supporting Information files/Fig 19. Median model to low mode under the random road.(40).fig
- Supporting Information files/Fig 20. Maximum damping forces required for shifting the vehicle body by 5 cm. (A) Vehicle body raises.fig
- Supporting Information files/Fig 20. Maximum damping forces required for shifting the vehicle body by 5 cm. (B) Vehicle body drops.fig
- Supporting Information files/Fig 4. Vehicle body responses under sinusoidal road excitation. (A) Displacement of the vehicle body.fig
- Supporting Information files/Fig 4. Vehicle body responses under sinusoidal road excitation.(B) Mean position of the vehicle body..fig
- Supporting Information files/Fig 5. Mean position response of vehicle body under different road excitation. (A) Varying road frequencies.fig
- Supporting Information files/Fig 5. Mean position response of vehicle body under different road excitation. (B) Varying road amplitudes..fig
- Supporting Information files/Fig 6. Vehicle bodyí»s mean position at different bata . (A) Vehicle body drops.fig
- Supporting Information files/Fig 6. Vehicle bodyí»s mean position at different bata. (B) Vehicle body raises..fig
- Supporting Information files/Fig 7. Curves of the relative velocity of vehicle body-wheel and vehicle body displacement in one cycle. (A) Relative velocity.fig
- Supporting Information files/Fig 7. Curves of the relative velocity of vehicle body-wheel and vehicle body displacement in one cycle. (B) Displacement of the vehicle body..fig
- Supporting Information files/Fig 8. Ratio of energy consumption in extension travel and compression travel..fig
- Supporting Information files/Fig 9. Vehicle body displacement responses under random road input..fig
- Supporting Information files/matlab code.zip
